# Supplementary material for: Identification and Characterization of Dimorphic Expression of Sex-Related Genes in Rock Bream, a Fish With Multiple Sex Chromosomes
Source: Front Genet. 2021 Nov 29;12:791179. doi: 10.3389/fgene.2021.791179 (PMC8668390; doi:10.3389/fgene.2021.791179)
Supplement: Supplementary file 1 [file DataSheet1.zip]

Archive with 2 entries (2 files):
- Suppl. Table 3.XLSX
- Suppl. Tables & Suppl. Figures.DOCX
