# Supplementary material for: Identification and Characterization of Dimorphic Expression of Sex-Related Genes in Rock Bream, a Fish With Multiple Sex Chromosomes
Source: Front Genet. 2021 Nov 29;12:791179. doi: 10.3389/fgene.2021.791179 (PMC8668390; doi:10.3389/fgene.2021.791179)
Supplement: Supplementary file 1 [file DataSheet1.zip › Suppl. Table 3.XLSX]

## Sheet: Pathway 富集145054
Table S3 Significantly enriched KEGG pathways of the DEGs specific to the F_sex-vs-M_sex group
Pathway ID	Pathway Name	Level 1	Level 2	Term Candidate Gene Num	Total Candidate Gene Num	Term Gene Num	Total Gene Num	Rich Ratio	P value	Q value
ko04010	MAPK signaling pathway	Environmental Information Processing	Signal transduction	351	6468	622	14397	0.564309	2.64766e-09	9.08149e-07
ko04068	FoxO signaling pathway	Environmental Information Processing	Signal transduction	164	6468	265	14397	0.618868	1.60189e-08	2.74725e-06
ko04630	Jak-STAT signaling pathway	Environmental Information Processing	Signal transduction	146	6468	234	14397	0.623932	4.62535e-08	5.28831e-06
ko04550	Signaling pathways regulating pluripotency of stem cells	Cellular Processes	Cellular community - eukaryotes	184	6468	309	14397	0.595469	1.29011e-07	1.10627e-05
ko05200	Pathways in cancer	Human Diseases	Cancers: Overview	586	6468	1121	14397	0.522748	1.64935e-07	1.13145e-05
ko04014	Ras signaling pathway	Environmental Information Processing	Signal transduction	289	6468	518	14397	0.557915	2.82819e-07	1.61678e-05
ko04380	Osteoclast differentiation	Organismal Systems	Development	145	6468	239	14397	0.606695	5.94996e-07	2.64796e-05
ko04917	Prolactin signaling pathway	Organismal Systems	Endocrine system	94	6468	144	14397	0.652778	6.17601e-07	2.64796e-05
ko01522	Endocrine resistance	Human Diseases	Drug resistance: Antineoplastic	157	6468	263	14397	0.596958	8.55369e-07	3.25991e-05
ko05212	Pancreatic cancer	Human Diseases	Cancers: Specific types	92	6468	142	14397	0.647887	1.33059e-06	4.56392e-05
ko05206	MicroRNAs in cancer	Human Diseases	Cancers: Overview	209	6468	376	14397	0.555851	1.69975e-05	0.000530014
ko05215	Prostate cancer	Human Diseases	Cancers: Specific types	105	6468	173	14397	0.606936	1.99353e-05	0.000569817
ko01521	EGFR tyrosine kinase inhibitor resistance	Human Diseases	Drug resistance: Antineoplastic	102	6468	168	14397	0.607143	2.55113e-05	0.000673106
ko04360	Axon guidance	Organismal Systems	Development	257	6468	475	14397	0.541053	2.78222e-05	0.000681645
ko04211	Longevity regulating pathway	Organismal Systems	Aging	107	6468	179	14397	0.597765	4.18301e-05	0.000892481
ko05205	Proteoglycans in cancer	Human Diseases	Cancers: Overview	244	6468	451	14397	0.54102	4.42338e-05	0.000892481
ko05230	Central carbon metabolism in cancer	Human Diseases	Cancers: Overview	72	6468	113	14397	0.637168	4.20428e-05	0.000892481
ko05210	Colorectal cancer	Human Diseases	Cancers: Specific types	105	6468	176	14397	0.596591	5.50162e-05	0.00104836
ko04510	Focal adhesion	Cellular Processes	Cellular community - eukaryotes	292	6468	551	14397	0.529946	6.46879e-05	0.00116779
ko04012	ErbB signaling pathway	Environmental Information Processing	Signal transduction	103	6468	173	14397	0.595376	7.22982e-05	0.00122116
ko04931	Insulin resistance	Human Diseases	Endocrine and metabolic diseases	120	6468	206	14397	0.582524	7.48664e-05	0.00122116
ko05211	Renal cell carcinoma	Human Diseases	Cancers: Specific types	94	6468	156	14397	0.602564	7.83253e-05	0.00122116
ko05030	Cocaine addiction	Human Diseases	Substance dependence	63	6468	98	14397	0.642857	8.45325e-05	0.00126064
ko04919	Thyroid hormone signaling pathway	Organismal Systems	Endocrine system	162	6468	291	14397	0.556701	0.000130358	0.00178852
ko05231	Choline metabolism in cancer	Human Diseases	Cancers: Overview	155	6468	277	14397	0.559567	0.000128878	0.00178852
ko04722	Neurotrophin signaling pathway	Organismal Systems	Nervous system	145	6468	258	14397	0.562016	0.000159246	0.00210082
ko04072	Phospholipase D signaling pathway	Environmental Information Processing	Signal transduction	198	6468	366	14397	0.540984	0.000224453	0.00285139
ko04062	Chemokine signaling pathway	Organismal Systems	Immune system	187	6468	344	14397	0.543605	0.000237015	0.00287459
ko04934	Cushing syndrome	Human Diseases	Endocrine and metabolic diseases	181	6468	332	14397	0.545181	0.000243041	0.00287459
ko04350	TGF-beta signaling pathway	Environmental Information Processing	Signal transduction	107	6468	186	14397	0.575269	0.000345453	0.00394968
ko04659	Th17 cell differentiation	Organismal Systems	Immune system	120	6468	212	14397	0.566038	0.000384269	0.00425175
ko05221	Acute myeloid leukemia	Human Diseases	Cancers: Specific types	84	6468	142	14397	0.591549	0.000431224	0.00462219
ko05161	Hepatitis B	Human Diseases	Infectious diseases: Viral	172	6468	317	14397	0.542587	0.000465241	0.00483569
ko04140	Autophagy - animal	Cellular Processes	Transport and catabolism	150	6468	273	14397	0.549451	0.000503626	0.00493554
ko04927	Cortisol synthesis and secretion	Organismal Systems	Endocrine system	77	6468	129	14397	0.596899	0.00050275	0.00493554
ko04015	Rap1 signaling pathway	Environmental Information Processing	Signal transduction	288	6468	556	14397	0.517986	0.000536928	0.00511573
ko04711	Circadian rhythm - fly	Organismal Systems	Environmental adaptation	17	6468	21	14397	0.809524	0.00081575	0.00756223
ko05220	Chronic myeloid leukemia	Human Diseases	Cancers: Specific types	94	6468	164	14397	0.573171	0.000903367	0.00815408
ko04066	HIF-1 signaling pathway	Environmental Information Processing	Signal transduction	108	6468	192	14397	0.5625	0.000989649	0.00848624
ko04923	Regulation of lipolysis in adipocytes	Organismal Systems	Endocrine system	103	6468	182	14397	0.565934	0.000966829	0.00848624
ko04933	AGE-RAGE signaling pathway in diabetic complications	Human Diseases	Endocrine and metabolic diseases	165	6468	307	14397	0.537459	0.00105829	0.00885351
ko04370	VEGF signaling pathway	Environmental Information Processing	Signal transduction	72	6468	122	14397	0.590164	0.00117275	0.00957747
ko04261	Adrenergic signaling in cardiomyocytes	Organismal Systems	Circulatory system	186	6468	351	14397	0.529915	0.00129508	0.0103171
ko05226	Gastric cancer	Human Diseases	Cancers: Specific types	347	6468	686	14397	0.505831	0.00132348	0.0103171
ko04071	Sphingolipid signaling pathway	Environmental Information Processing	Signal transduction	142	6468	262	14397	0.541985	0.00147143	0.0112155
ko04724	Glutamatergic synapse	Organismal Systems	Nervous system	164	6468	307	14397	0.534202	0.0015487	0.0115479
ko04973	Carbohydrate digestion and absorption	Organismal Systems	Digestive system	42	6468	66	14397	0.636364	0.00166617	0.0121595
ko00515	Mannose type O-glycan biosynthesis	Metabolism	Glycan biosynthesis and metabolism	32	6468	48	14397	0.666667	0.00193371	0.013818
ko04926	Relaxin signaling pathway	Organismal Systems	Endocrine system	176	6468	333	14397	0.528529	0.00199814	0.013987
ko05213	Endometrial cancer	Human Diseases	Cancers: Specific types	72	6468	124	14397	0.580645	0.00214965	0.0147466
ko04725	Cholinergic synapse	Organismal Systems	Nervous system	140	6468	260	14397	0.538462	0.00220777	0.014765
ko04910	Insulin signaling pathway	Organismal Systems	Endocrine system	163	6468	307	14397	0.530945	0.00223842	0.014765
ko05223	Non-small cell lung cancer	Human Diseases	Cancers: Specific types	78	6468	136	14397	0.573529	0.00230904	0.0149434
ko04340	Hedgehog signaling pathway	Environmental Information Processing	Signal transduction	52	6468	86	14397	0.604651	0.00263112	0.0167125
ko04213	Longevity regulating pathway - multiple species	Organismal Systems	Aging	76	6468	133	14397	0.571429	0.00297878	0.0185768
ko04540	Gap junction	Cellular Processes	Cellular community - eukaryotes	105	6468	191	14397	0.549738	0.00317524	0.0194483
ko04912	GnRH signaling pathway	Organismal Systems	Endocrine system	119	6468	220	14397	0.540909	0.0037037	0.0222872
ko04924	Renin secretion	Organismal Systems	Endocrine system	94	6468	170	14397	0.552941	0.0040416	0.0236688
ko05034	Alcoholism	Human Diseases	Substance dependence	171	6468	327	14397	0.522936	0.00407131	0.0236688
ko04710	Circadian rhythm	Organismal Systems	Environmental adaptation	36	6468	57	14397	0.631579	0.00420062	0.023768
ko04930	Type II diabetes mellitus	Human Diseases	Endocrine and metabolic diseases	58	6468	99	14397	0.585859	0.00422696	0.023768
ko04911	Insulin secretion	Organismal Systems	Endocrine system	109	6468	201	14397	0.542289	0.0047797	0.0264426
ko04928	Parathyroid hormone synthesis, secretion and action	Organismal Systems	Endocrine system	132	6468	248	14397	0.532258	0.0049533	0.026968
ko04964	Proximal tubule bicarbonate reclamation	Organismal Systems	Excretory system	32	6468	50	14397	0.64	0.00507192	0.0271823
ko04151	PI3K-Akt signaling pathway	Environmental Information Processing	Signal transduction	388	6468	785	14397	0.494268	0.00515224	0.027188
ko00600	Sphingolipid metabolism	Metabolism	Lipid metabolism	54	6468	92	14397	0.586957	0.00535804	0.0278456
ko00510	N-Glycan biosynthesis	Metabolism	Glycan biosynthesis and metabolism	57	6468	98	14397	0.581633	0.00562746	0.0284272
ko05224	Breast cancer	Human Diseases	Cancers: Specific types	170	6468	327	14397	0.519878	0.00563571	0.0284272
ko05418	Fluid shear stress and atherosclerosis	Human Diseases	Cardiovascular diseases	153	6468	292	14397	0.523973	0.00575244	0.0285955
ko04660	T cell receptor signaling pathway	Organismal Systems	Immune system	105	6468	194	14397	0.541237	0.00598148	0.0288965
ko04810	Regulation of actin cytoskeleton	Cellular Processes	Cell motility	266	6468	528	14397	0.503788	0.0059287	0.0288965
ko04137	Mitophagy - animal	Cellular Processes	Transport and catabolism	64	6468	112	14397	0.571429	0.00608808	0.028992
ko04915	Estrogen signaling pathway	Organismal Systems	Endocrine system	146	6468	278	14397	0.52518	0.00617031	0.028992
ko04060	Cytokine-cytokine receptor interaction	Environmental Information Processing	Signaling molecules and interaction	170	6468	328	14397	0.518293	0.00656548	0.0304319
ko00534	Glycosaminoglycan biosynthesis - heparan sulfate / heparin	Metabolism	Glycan biosynthesis and metabolism	38	6468	62	14397	0.612903	0.00688885	0.031505
ko04728	Dopaminergic synapse	Organismal Systems	Nervous system	163	6468	314	14397	0.519108	0.00709669	0.0320285
ko04922	Glucagon signaling pathway	Organismal Systems	Endocrine system	106	6468	197	14397	0.538071	0.00725456	0.0323158
ko04310	Wnt signaling pathway	Environmental Information Processing	Signal transduction	181	6468	352	14397	0.514205	0.00775983	0.0341234
ko04611	Platelet activation	Organismal Systems	Immune system	179	6468	348	14397	0.514368	0.00794456	0.0344935
ko04961	Endocrine and other factor-regulated calcium reabsorption	Organismal Systems	Excretory system	59	6468	104	14397	0.567308	0.0100723	0.0431849
ko00564	Glycerophospholipid metabolism	Metabolism	Lipid metabolism	100	6468	187	14397	0.534759	0.0111319	0.047139
ko04152	AMPK signaling pathway	Environmental Information Processing	Signal transduction	131	6468	251	14397	0.521912	0.0117621	0.0492001
ko00533	Glycosaminoglycan biosynthesis - keratan sulfate	Metabolism	Glycan biosynthesis and metabolism	19	6468	28	14397	0.678571	0.012138	0.0495635
ko04658	Th1 and Th2 cell differentiation	Organismal Systems	Immune system	112	6468	212	14397	0.528302	0.0120495	0.0495635
